# Supplementary material for: Anti-Virulence Properties of Coridothymus capitatus Essential Oil against Pseudomonas aeruginosa Clinical Isolates from Cystic Fibrosis Patients
Source: Microorganisms. 2021 Oct 29;9(11):2257. doi: 10.3390/microorganisms9112257 (PMC8623622; doi:10.3390/microorganisms9112257)
Supplement: Supplementary file 1 [file microorganisms-09-02257-s001.zip]

Archive with 1 entries (1 files):
- microorganisms-1386527-SI.pdf
